# Supplementary material for: Effect of Allelic Variations in Wx and SSIIa on Rice Cooking and Eating Quality
Source: Int J Mol Sci. 2026 Mar 11;27(6):2588. doi: 10.3390/ijms27062588 (PMC13027240; doi:10.3390/ijms27062588)
Supplement: Supplementary file 1 [file ijms-27-02588-s001.zip]

Archive with 2 entries (2 files):
- ijms-4148791-Supplementary Table S1.xlsx
- ijms-4148791-Supplementary Table S2.xlsx
