# Supplementary material for: Effect of Allelic Variations in Wx and SSIIa on Rice Cooking and Eating Quality
Source: Int J Mol Sci. 2026 Mar 11;27(6):2588. doi: 10.3390/ijms27062588 (PMC13027240; doi:10.3390/ijms27062588)
Supplement: Supplementary file 1 [file ijms-27-02588-s001.zip › ijms-4148791-Supplementary Table S1.xlsx]

## Sheet: Sheet1
Table S1. The polymorphisms identified in Wx and SSIIa genes of 164 rice accession.
	Wx	Wx	Wx	Wx	Wx	Wx	Wx	Wx	Wx	Wx	Wx	Wx	Wx	Wx	Wx	Wx	Wx	Wx	Wx	Wx	Wx	Wx	Wx	Wx	Wx	Wx	Wx	Wx	Wx	Wx	Wx	Wx	Wx	Wx	Wx	Wx	Wx	Wx	Wx	Wx	Wx	Wx	Wx	Wx	Wx	Wx	SSIIa	SSIIa	SSIIa
geno	(CT)n	In1-1G/T	In1-86A/G/Del	In1-87T/Del	In1-127(AATT)n	In1-216A/G	In1-242C/T	In1-260A/G	In1-299A/G	In1-311C/T	In1-314A/C	In1-324G/T	In1-348C/T	In1-567A/Del	In1-700C/T	In1-979Tin	Ex2-112（23in）	In5-94C/Del	Ex6-62A/C	In6-9C/T	Ex9-202C/T	In9-29A/G	Ex10-115C/T	In10-77A/Del	In10-81A/G	In10-95A/G	In10-103ATA/Del	In10-142A/G	In10-145A/G	In10-151C/T	In10-164A/G	In10-168C/T	In10-180C/G	In10-182C/T	In10-196A/G	In12-29G/T	In12-41C/T	In12-58A/G	In13-83A/T	In13-90A/G	In13-98A/G	In13-115A/Del	In13-134A/C	In13-165ATATACTT/DEL	In13-193C/T	In13-205G/T	—834A/C	—819C/T	—806A/G
BR03	18	T	G	T	5	A	C	A	A	C	A	T	C	A	T	-	-	Del	A	C	C	G	C	A	G	G	ATA	A	G	T	G	T	C	T	A	G	C	G	T	G	A	Del	C	ATATACTT	T	T	C	C	G
BR06	11	G	A	T	6	G	T	G	G	T	C	G	T	A	C	-	-	Del	A	T	C	A	C	A	A	A	Del	G	A	C	A	C	G	T	G	G	T	A	A	G	G	A	A	ATATACTT	T	G	A	T	A
BR10	11	G	A	T	6	G	T	G	G	T	C	G	T	A	C	-	-	Del	A	T	C	A	T	A	A	A	Del	G	A	C	A	C	G	T	G	G	T	A	A	G	G	A	A	ATATACTT	T	G	C	C	G
BR15	8	G	A	T	6	G	T	G	G	T	C	G	T	A	C	-	-	Del	A	C	C	G	C	A	A	A	Del	G	A	C	G	C	G	C	A	G	C	G	T	A	G	A	C	ATATACTT	T	G	A	T	A
BR16	8	G	A	T	5	G	C	G	G	T	C	A	T	A	C	-	-	Del	A	C	C	A	C	A	A	A	Del	G	A	C	G	C	G	C	A	T	C	G	T	G	G	A	C	ATATACTT	T	G	C	C	G
BR19	18	T	G	T	5	A	C	A	A	C	A	T	C	A	T	-	In	Del	A	C	C	G	C	A	G	G	ATA	A	G	T	G	T	C	T	A	G	C	G	T	G	A	A	C	ATATACTT	T	T	C	C	G
BR23	11	G	Del	Del	5	A	C	G	G	T	C	G	T	Del	C	In	-	Del	A	C	C	G	C	A	A	A	Del	G	A	C	G	C	G	C	A	G	C	G	T	A	G	A	C	ATATACTT	T	G	A	T	A
BR24	11	G	Del	Del	5	A	C	G	G	T	C	G	T	Del	C	In	-	Del	A	C	C	G	C	A	A	A	Del	G	A	C	G	C	G	C	A	G	C	G	T	A	G	A	C	ATATACTT	T	G	A	T	A
BR25	11	G	A	T	6	G	T	G	G	T	C	G	T	A	C	-	-	Del	A	T	C	A	C	A	A	A	Del	G	A	C	A	C	G	T	G	G	T	A	A	G	G	A	A	ATATACTT	T	G	A	T	A
BR26	18	G	G	T	5	A	C	A	A	C	A	T	C	A	T	-	-	Del	A	C	C	G	C	A	G	G	ATA	A	G	T	G	T	C	T	A	G	C	G	T	G	A	Del	C	ATATACTT	T	T	C	C	G
BR35	10	G	Del	Del	5	A	C	G	G	T	C	G	T	Del	C	In	-	Del	A	C	C	G	C	A	A	A	Del	G	A	C	G	C	G	C	A	G	C	G	T	A	G	A	C	ATATACTT	T	G	A	T	A
BR36	12	G	A	T	6	G	T	G	G	T	C	G	T	A	C	-	-	Del	A	T	C	A	T	A	A	A	Del	G	A	C	A	C	G	T	G	G	T	A	A	G	G	A	A	ATATACTT	T	G	C	C	G
BR41	16	G	G	T	5	A	C	A	A	C	A	T	C	A	T	-	-	Del	A	C	T	A	C	A	G	G	ATA	A	G	T	G	T	C	T	A	G	C	G	T	G	A	A	C	ATATACTT	T	T	C	C	G
BR50	18	T	G	T	5	A	C	A	A	C	A	T	C	A	T	-	In	Del	A	C	C	G	C	A	G	G	ATA	A	G	T	G	T	C	T	A	G	C	G	T	G	A	A	C	ATATACTT	T	T	C	C	G
BR51	17	T	G	T	5	A	C	A	A	C	A	T	C	A	T	-	In	Del	A	C	C	G	C	A	G	G	ATA	A	G	T	G	T	C	T	A	G	C	G	T	G	A	A	C	ATATACTT	T	T	C	C	G
BR52	11	G	A	T	6	G	T	G	G	T	C	G	T	A	C	-	-	Del	A	T	C	A	T	A	A	A	Del	G	A	C	A	C	G	T	G	G	T	A	A	G	G	A	A	ATATACTT	T	G	C	C	G
BR53	18	T	G	T	5	A	C	A	A	C	A	T	C	A	T	-	In	Del	A	C	T	A	C	A	G	G	ATA	A	G	T	G	T	C	T	A	G	C	G	T	G	A	A	C	ATATACTT	T	T	C	C	G
BR54	18	T	G	T	5	A	C	A	A	C	A	T	C	A	T	-	In	Del	A	C	T	A	C	A	G	G	ATA	A	G	T	G	T	C	T	A	G	C	G	T	G	A	A	C	ATATACTT	T	T	A	T	A
BR56	10	T	Del	Del	5	A	C	G	G	T	C	G	T	Del	C	In	-	Del	A	C	C	G	C	A	A	A	Del	G	A	C	G	C	G	C	A	G	C	G	T	A	G	A	C	ATATACTT	T	G	C	C	G
BR57	10	G	G	T	5	G	C	G	G	C	C	G	C	A	C	-	-	Del	A	C	C	A	C	A	A	G	Del	A	G	C	G	C	C	C	A	G	C	G	T	G	G	A	C	ATATACTT	T	G	C	C	G
BR58	11	G	A	T	6	G	T	G	G	T	C	G	T	A	C	-	-	C	A	C	C	A	T	A	A	A	Del	G	A	C	G	C	G	T	G	G	T	A	A	G	G	A	A	ATATACTT	T	G	C	C	G
BR59	8	G	A	T	5	G	C	G	G	T	C	A	T	A	C	-	-	Del	A	C	C	A	C	Del	A	A	Del	G	A	C	G	C	G	C	A	T	C	G	T	G	G	A	C	ATATACTT	T	G	C	C	G
BR61	11	G	A	T	6	G	T	G	G	T	C	G	T	A	C	-	-	Del	A	T	C	A	T	A	A	A	Del	G	A	C	A	C	G	T	G	G	T	A	A	G	G	A	A	ATATACTT	T	G	C	C	G
BR62	11	G	A	T	6	G	T	G	G	T	C	G	T	A	C	-	-	Del	A	T	C	A	T	A	A	A	Del	G	A	C	A	C	G	T	G	G	T	A	A	G	G	A	A	ATATACTT	T	G	C	C	G
BR63	10	G	Del	Del	5	A	C	G	G	T	C	G	T	Del	C	In	-	Del	A	C	C	G	C	A	A	A	Del	G	A	C	G	C	G	C	A	G	C	G	T	A	G	A	C	ATATACTT	T	G	C	C	G
BR65	11	G	A	T	6	G	T	G	G	T	C	G	T	A	C	-	-	Del	A	T	C	A	T	A	A	A	Del	G	A	C	A	C	G	T	G	G	T	A	A	G	G	A	A	ATATACTT	T	G	C	C	G
BR69	8	G	A	T	6	G	T	G	G	T	C	G	T	A	C	-	-	Del	A	C	C	A	C	A	A	A	Del	G	A	C	A	C	G	T	G	G	C	G	T	G	G	A	C	Del	C	G	A	T	A
BR70	10	G	Del	Del	5	A	C	G	G	T	C	G	T	Del	C	In	-	Del	A	C	C	G	C	A	A	A	Del	G	A	C	G	C	G	C	A	G	C	G	T	A	G	A	C	ATATACTT	T	G	C	C	G
BR75	18	G	G	T	5	A	C	A	A	C	A	T	C	A	T	-	-	C	A	C	T	A	C	Del	G	G	ATA	A	G	T	G	T	C	T	A	G	C	G	T	G	A	A	C	ATATACTT	T	G	A	T	A
BR76	18	G	G	T	5	A	C	A	A	C	A	T	C	A	T	-	-	C	A	C	T	A	C	Del	G	G	ATA	A	G	T	G	T	C	T	A	G	C	G	T	G	A	A	C	ATATACTT	T	T	C	C	G
BR79	8	G	A	T	6	G	T	G	G	T	C	G	T	A	C	-	-	Del	A	T	C	A	C	A	A	A	Del	G	A	C	A	C	G	T	G	G	C	G	T	G	G	A	C	Del	C	G	A	T	A
BR80	8	G	A	T	6	G	T	G	G	T	C	G	T	A	C	-	-	Del	A	T	C	A	C	A	A	A	Del	G	A	C	A	C	G	T	G	G	C	G	T	G	G	A	C	Del	C	G	A	T	A
BR81	11	G	A	T	6	G	T	G	G	T	C	G	T	A	C	-	-	Del	A	T	C	A	T	A	A	A	Del	G	A	C	A	C	G	T	G	G	T	A	A	G	G	A	A	ATATACTT	T	G	A	T	A
BR82	11	G	A	T	6	G	T	G	G	T	C	G	T	A	C	-	-	Del	A	T	C	A	T	A	A	A	Del	G	A	C	A	C	G	T	G	G	T	A	A	G	G	A	A	ATATACTT	T	G	A	T	A
BR83	12	G	A	T	6	G	T	G	G	T	C	G	T	A	C	-	-	Del	A	T	C	A	T	A	A	A	Del	G	A	C	A	C	G	T	G	G	T	A	A	G	G	A	A	ATATACTT	T	G	C	C	G
BR84	11	G	Del	Del	5	A	C	G	G	T	C	G	T	Del	C	In	-	Del	A	T	C	G	C	A	A	A	Del	G	A	C	G	C	G	C	A	G	C	G	T	A	G	A	C	ATATACTT	T	G	A	T	A
BR85	12	G	A	T	6	G	T	G	G	T	C	G	T	A	C	-	-	Del	A	T	C	A	T	A	A	A	Del	G	A	C	A	C	G	T	G	G	T	A	A	G	G	A	A	ATATACTT	T	G	A	T	A
BR88	11	G	A	T	6	G	T	G	G	T	C	G	T	A	C	-	-	Del	A	C	C	A	C	A	A	A	Del	G	A	C	A	C	G	T	G	G	T	A	A	G	G	A	A	ATATACTT	T	G	C	C	G
BR89	11	G	A	T	6	G	T	G	G	T	C	G	T	A	C	-	-	Del	A	C	C	A	T	A	A	A	Del	G	A	C	A	C	G	T	G	G	T	A	A	G	G	A	A	ATATACTT	T	G	C	C	G
BR94	11	G	A	T	6	G	T	G	G	T	C	G	T	A	C	-	-	Del	A	T	C	A	C	A	A	A	Del	G	A	C	A	C	G	T	G	G	T	A	A	G	G	A	A	ATATACTT	T	G	C	C	G
BR95	11	G	A	T	6	G	T	G	G	T	C	G	T	A	C	-	-	Del	A	T	C	A	T	A	A	A	Del	G	A	C	A	C	G	T	G	G	T	A	A	G	G	A	A	ATATACTT	T	G	C	C	G
BR96	11	G	A	T	6	G	T	G	G	T	C	G	T	A	C	-	-	Del	A	T	C	A	T	A	A	A	Del	G	A	C	A	C	G	T	G	G	T	A	A	G	G	A	A	ATATACTT	T	G	C	C	G
BR110	11	G	A	T	6	G	T	G	G	T	C	G	T	A	C	-	-	Del	A	T	C	A	C	A	A	A	Del	G	A	C	A	C	G	T	G	G	T	A	A	G	G	A	A	ATATACTT	T	G	C	C	G
HM02	17	T	G	T	5	A	C	A	A	C	A	T	C	A	T	-	In	C	A	C	T	A	C	A	G	G	ATA	A	G	T	G	T	C	T	A	G	C	G	T	G	A	A	C	ATATACTT	T	T	C	C	G
HM03	11	G	A	T	6	G	T	G	G	T	C	G	T	A	C	-	-	Del	A	T	C	A	T	A	A	A	Del	G	A	C	A	C	G	T	G	G	T	A	A	G	G	A	A	ATATACTT	T	G	A	T	A
HM04	17	T	G	T	5	A	C	A	A	C	A	T	C	A	T	-	In	Del	A	C	C	G	C	A	G	G	ATA	A	G	T	G	T	C	T	A	G	C	G	T	G	A	A	C	ATATACTT	T	T	C	C	G
HM05	11	G	A	T	6	G	T	G	G	T	C	G	T	A	C	-	-	Del	A	T	C	A	T	A	A	A	Del	G	A	C	A	C	G	T	G	G	T	A	T	G	A	A	C	ATATACTT	T	T	C	C	G
HM06	17	T	G	T	5	A	C	A	A	C	A	T	C	A	T	-	In	C	A	C	T	A	C	A	G	G	ATA	A	G	T	G	T	C	T	A	G	C	G	T	G	A	A	C	ATATACTT	T	T	C	C	G
HM07	17	T	G	T	5	A	C	A	A	C	A	T	C	A	T	-	In	C	A	C	T	A	C	A	G	G	ATA	A	G	T	G	T	C	T	A	G	C	G	T	G	A	A	C	ATATACTT	T	T	C	C	G
HM08	11	G	A	T	6	G	T	G	G	T	C	G	T	A	C	-	-	Del	A	T	C	A	T	A	A	A	Del	G	A	C	A	C	G	T	G	G	T	A	T	G	A	A	C	ATATACTT	T	T	A	T	A
HM09	11	G	A	T	6	G	T	G	G	T	C	G	T	A	C	-	-	Del	A	T	C	A	T	A	A	A	Del	G	A	C	A	C	G	T	G	G	T	A	A	G	G	A	A	ATATACTT	T	G	A	T	A
HM10	11	G	A	T	6	G	T	G	G	T	C	G	T	A	C	-	-	Del	A	T	C	A	T	A	A	A	Del	G	A	C	A	C	G	T	G	G	T	A	A	G	G	A	A	ATATACTT	T	G	A	T	A
HM11	11	G	A	T	6	G	T	G	G	T	C	G	T	A	C	-	-	Del	A	T	C	A	T	A	A	A	Del	G	A	C	A	C	G	T	G	G	T	A	A	G	G	A	A	ATATACTT	T	G	A	T	A
HM12	17	T	G	T	5	A	C	A	A	C	A	T	C	A	T	-	In	C	C	C	T	A	C	A	G	G	ATA	A	G	T	G	T	C	T	A	G	C	G	T	G	A	A	C	ATATACTT	T	T	C	C	G
HM13	17	T	G	T	5	A	C	A	A	C	A	T	C	A	T	-	In	Del	A	C	C	G	C	A	G	G	ATA	G	A	C	A	C	G	T	G	G	C	G	T	G	A	A	C	ATATACTT	T	T	C	C	G
HM14	17	T	G	T	5	A	C	A	A	C	A	T	C	A	T	-	In	C	C	C	T	A	C	A	G	G	ATA	A	G	T	G	T	C	T	A	G	C	G	T	G	A	A	C	ATATACTT	T	T	C	C	G
HM15	17	T	G	T	5	A	C	A	A	C	A	T	C	A	T	-	In	C	A	C	C	G	C	A	G	G	ATA	A	G	T	G	T	C	T	A	G	C	G	T	G	A	A	C	ATATACTT	T	T	C	C	G
HM16	19	G	G	T	5	A	C	A	A	C	A	T	C	A	T	-	-	C	C	C	T	A	C	A	G	G	ATA	A	G	T	G	T	C	T	A	G	C	G	T	G	A	A	C	ATATACTT	T	T	C	C	G
HM17	17	G	G	T	5	A	C	A	A	C	A	T	C	A	T	-	-	C	A	C	T	A	T	A	G	G	ATA	A	G	T	G	T	C	T	A	G	C	G	T	G	A	A	C	ATATACTT	T	T	C	C	G
HM18	20	T	G	T	5	A	C	A	A	C	A	T	C	A	T	-	In	C	A	C	T	A	C	A	G	G	ATA	A	G	T	G	T	C	T	A	G	C	G	T	G	A	A	C	ATATACTT	T	T	C	C	G
HM19	18	T	G	T	5	A	C	A	A	C	A	T	C	A	T	-	In	C	A	C	T	A	C	A	G	G	ATA	A	G	T	G	T	C	T	A	G	C	G	T	G	A	A	C	ATATACTT	T	T	C	C	G
HM21	17	T	G	T	5	A	C	A	A	C	A	T	C	A	T	-	-	C	A	C	T	A	C	A	G	G	ATA	A	G	T	G	T	C	T	A	G	C	G	T	G	A	A	C	ATATACTT	T	T	C	C	G
HM22	17	T	G	T	5	A	C	A	A	C	A	T	C	A	T	-	In	Del	A	C	C	G	C	A	G	G	ATA	A	G	T	G	T	C	T	A	G	C	G	T	G	A	A	C	ATATACTT	T	T	C	C	G
HM23	19	G	G	T	5	A	C	A	A	C	A	T	C	A	T	-	-	C	C	C	T	A	C	A	G	G	ATA	A	G	T	G	T	C	T	A	G	C	G	T	G	A	A	C	ATATACTT	T	T	C	C	G
HM24	17	T	G	T	5	A	C	A	A	C	A	T	C	A	T	-	In	C	C	C	T	A	C	A	G	G	ATA	A	G	T	G	T	C	T	A	G	C	G	T	G	A	A	C	ATATACTT	T	T	C	C	G
HM26	18	T	G	T	5	A	C	A	A	C	A	T	C	A	T	-	-	C	A	C	T	A	C	A	G	G	ATA	A	G	T	G	T	C	T	A	G	C	G	T	G	A	A	C	ATATACTT	T	T	C	C	G
HM27	17	T	G	T	5	A	C	A	A	C	A	T	C	A	T	-	In	C	A	C	T	A	C	A	G	G	ATA	A	G	T	G	T	C	T	A	G	C	G	T	G	A	A	C	ATATACTT	T	T	C	C	G
HM28	11	G	A	T	6	G	T	G	G	T	C	G	T	A	C	-	-	C	A	C	T	A	T	A	G	G	Del	A	G	T	G	T	C	T	A	G	T	A	A	G	G	A	A	ATATACTT	T	G	A	T	A
HM29	11	G	A	T	6	G	T	G	G	T	C	G	T	A	C	-	-	Del	A	T	C	A	T	A	A	A	Del	G	A	C	A	C	G	T	G	G	T	A	A	G	G	A	A	ATATACTT	T	G	A	T	A
HM31	17	T	G	T	5	A	C	A	A	C	A	T	C	A	T	-	-	C	C	C	T	A	C	A	G	G	ATA	A	G	T	G	T	C	T	A	G	C	G	T	G	A	A	C	ATATACTT	T	T	C	C	G
HM33	18	T	G	T	5	A	C	A	A	C	A	T	C	A	T	-	In	Del	A	C	C	G	C	A	G	G	ATA	A	G	T	G	T	C	T	A	G	C	G	T	G	A	A	C	ATATACTT	T	T	A	T	A
HM34	17	G	G	T	5	A	C	A	A	C	A	T	C	A	T	-	-	C	C	C	T	A	C	A	G	G	ATA	A	G	T	G	T	C	T	A	G	C	G	T	G	A	A	C	ATATACTT	T	T	C	C	G
HM35	17	G	G	T	5	A	C	A	A	C	A	T	C	A	T	-	-	C	C	C	T	A	C	A	G	G	ATA	A	G	T	G	T	C	T	A	G	C	G	T	G	A	A	C	ATATACTT	T	T	C	C	G
HM36	19	G	G	T	5	A	C	A	A	C	A	T	C	A	T	-	-	C	C	C	T	A	C	A	G	G	ATA	A	G	T	G	T	C	T	A	G	C	G	T	G	A	A	C	ATATACTT	T	T	C	C	G
HM37	11	G	A	T	6	G	T	G	G	T	C	G	T	A	C	-	-	Del	A	T	C	A	C	A	A	A	Del	G	A	C	A	C	G	T	G	G	T	A	A	G	G	A	A	ATATACTT	T	G	A	T	A
HM38	12	G	A	T	6	G	T	G	G	T	C	G	T	A	C	-	-	Del	A	T	C	A	T	A	A	A	Del	G	A	C	A	C	G	T	G	G	T	A	A	G	G	A	A	ATATACTT	T	G	A	T	A
HM39	19	T	G	T	5	A	C	A	A	C	A	T	C	A	T	-	-	C	A	C	T	A	C	A	G	G	ATA	A	G	T	G	T	C	T	A	G	C	G	T	G	A	A	C	ATATACTT	T	T	C	C	G
HM40	11	G	A	T	6	G	T	G	G	T	C	G	T	A	C	-	-	Del	A	T	C	A	T	A	A	A	Del	G	A	C	A	C	G	T	G	G	T	A	A	G	G	A	A	ATATACTT	T	G	A	T	A
HM41	11	G	A	T	6	G	T	G	G	T	C	G	T	A	C	-	-	Del	A	T	C	A	T	A	A	A	Del	G	A	C	A	C	G	T	G	G	T	A	A	G	G	A	A	ATATACTT	T	G	A	T	A
HM42	18	T	G	T	5	A	C	A	A	C	A	T	C	A	T	-	In	C	A	C	T	A	C	A	G	G	ATA	A	G	T	G	T	C	T	A	G	C	G	T	G	A	A	C	ATATACTT	T	T	C	C	G
HM43	17	G	G	T	5	A	C	A	A	C	A	T	C	A	T	-	-	C	C	C	T	A	C	A	G	G	ATA	A	G	T	G	T	C	T	A	G	C	G	T	G	A	A	C	ATATACTT	T	T	C	C	G
HM44	20	T	G	T	5	A	C	A	A	C	A	T	C	A	T	-	In	C	A	C	T	A	C	A	G	G	ATA	A	G	T	G	T	C	T	A	G	C	G	T	G	A	A	C	ATATACTT	T	T	C	C	G
HM45	20	T	G	T	5	A	C	A	A	C	A	T	C	A	T	-	In	C	A	C	T	A	C	A	G	G	ATA	A	G	T	G	T	C	T	A	G	C	G	T	G	A	A	C	ATATACTT	T	T	C	C	G
HM46	16	T	G	T	5	A	C	A	A	C	A	T	C	A	T	-	In	C	A	C	T	A	C	A	G	G	ATA	A	G	T	G	T	C	T	A	G	C	G	T	G	A	A	C	ATATACTT	T	T	C	C	G
HM48	18	T	G	T	5	A	C	A	A	C	A	T	C	A	T	-	In	C	A	C	T	A	C	A	G	G	ATA	A	G	T	G	T	C	T	A	G	C	G	T	G	A	A	C	ATATACTT	T	T	C	C	G
HM49	18	T	G	T	5	A	C	A	A	C	A	T	C	A	T	-	In	Del	A	C	C	G	C	A	G	G	ATA	A	G	T	G	T	C	T	A	G	C	G	T	G	A	A	C	ATATACTT	T	T	A	T	A
HM51	11	G	A	T	6	G	T	G	G	T	C	G	T	A	C	-	-	Del	A	T	C	A	T	A	A	A	Del	G	A	C	A	C	G	T	G	G	T	A	A	G	G	A	A	ATATACTT	T	G	C	C	G
HM52	18	T	G	T	5	A	C	A	A	C	A	T	C	A	T	-	In	C	A	C	T	A	C	A	G	G	ATA	A	G	T	G	T	C	T	A	G	C	G	T	G	A	A	C	ATATACTT	T	T	C	C	G
HM53	11	G	A	T	6	G	T	G	G	T	C	G	T	A	C	-	-	Del	A	T	C	A	T	A	A	A	Del	G	A	C	A	C	G	T	G	G	T	A	A	G	G	A	A	ATATACTT	T	G	A	T	A
HM54	20	T	G	T	5	A	C	A	A	C	A	T	C	A	T	-	In	C	A	C	T	A	C	A	G	G	ATA	A	G	T	G	T	C	T	A	G	C	G	T	G	A	A	C	ATATACTT	T	T	C	C	G
HM55	17	T	G	T	5	A	C	A	A	C	A	T	C	A	T	-	-	C	C	C	T	A	C	A	G	G	ATA	A	G	T	G	T	C	T	A	G	C	G	T	G	A	A	C	ATATACTT	T	T	C	C	G
HM56	17	T	G	T	5	A	C	A	A	C	A	T	C	A	T	-	In	C	A	C	T	A	C	A	G	G	ATA	A	G	T	G	T	C	T	A	G	C	G	T	G	A	A	C	ATATACTT	T	T	C	C	G
HM57	11	G	A	T	6	G	T	G	G	T	C	G	T	A	C	-	-	Del	A	T	C	A	T	A	A	A	ATA	G	A	C	A	C	G	T	G	G	T	A	A	G	G	A	A	ATATACTT	T	G	A	T	A
HM58	17	T	G	T	5	A	C	A	A	C	A	T	C	A	T	-	In	Del	A	C	C	G	C	A	G	G	ATA	A	G	T	G	T	C	T	A	G	C	G	T	G	A	A	C	ATATACTT	T	T	C	C	G
HM59	11	G	A	T	6	G	T	G	G	T	C	G	T	A	C	-	-	Del	A	T	C	A	T	A	A	A	Del	G	A	C	A	C	G	T	G	G	T	A	A	G	G	A	A	ATATACTT	T	G	A	T	A
HM60	11	G	A	T	6	G	T	G	G	T	C	G	T	A	C	-	-	Del	A	T	C	A	T	A	A	A	Del	G	A	C	A	C	G	T	G	G	T	A	A	G	G	A	A	ATATACTT	T	G	A	T	A
HM61	11	G	A	T	6	G	T	G	G	T	C	G	T	A	C	-	-	Del	A	T	C	A	T	A	A	A	Del	G	A	C	A	C	G	T	G	G	T	A	A	G	G	A	A	ATATACTT	T	G	C	C	G
HM62	11	G	A	T	6	G	T	G	G	T	C	G	T	A	C	-	-	Del	A	T	C	A	T	A	A	A	Del	G	A	C	A	C	G	T	G	G	T	A	A	G	G	A	A	ATATACTT	T	G	C	C	G
HM63	18	G	G	T	5	A	C	A	A	C	A	T	C	A	C	-	-	Del	A	T	C	A	T	A	G	G	Del	G	A	T	G	C	G	T	G	G	T	A	A	G	G	A	A	ATATACTT	T	G	A	T	A
HM64	11	G	A	T	6	G	T	G	G	T	C	G	T	A	C	-	-	Del	A	T	T	A	C	A	G	G	ATA	A	G	T	G	T	C	T	A	G	T	A	A	G	G	A	A	ATATACTT	T	G	C	C	G
HM65	18	G	G	T	5	A	C	A	A	C	A	T	C	A	C	-	-	Del	A	T	T	A	C	A	G	G	ATA	A	G	T	G	T	C	T	A	G	T	A	A	G	G	A	A	ATATACTT	T	G	C	C	G
HM66	16	T	G	T	5	A	C	A	A	C	A	T	C	A	T	-	In	C	A	C	T	A	C	A	G	G	ATA	A	G	T	G	T	C	T	A	G	C	G	T	G	A	A	C	ATATACTT	T	T	C	C	G
HM67	16	T	G	T	5	A	C	A	A	C	A	T	C	A	T	-	In	C	A	C	T	A	C	A	G	G	ATA	A	G	T	G	T	C	T	A	G	C	G	T	G	A	A	C	ATATACTT	T	T	C	C	G
HM68	20	T	G	T	5	A	C	A	A	C	A	T	C	A	T	-	In	C	A	C	T	A	C	A	G	G	ATA	A	G	T	G	T	C	T	A	G	C	G	T	G	A	A	C	ATATACTT	T	T	C	C	G
HM69	20	T	G	T	5	A	C	A	A	C	A	T	C	A	T	-	In	C	A	C	T	A	C	A	G	G	ATA	A	G	T	G	T	C	T	A	G	C	G	T	G	A	A	C	ATATACTT	T	T	C	C	G
HM70	17	T	G	T	5	A	C	A	A	C	A	T	C	A	T	-	In	Del	A	C	C	G	C	A	G	G	ATA	A	G	T	G	T	C	T	A	G	C	G	T	G	A	A	C	ATATACTT	T	T	C	C	G
HM71	17	T	G	T	5	A	C	A	A	C	A	T	C	A	T	-	In	Del	A	C	C	A	C	A	G	G	ATA	A	G	T	G	T	C	T	A	G	C	G	T	G	A	A	C	ATATACTT	T	T	C	C	G
HM72	18	T	G	T	5	A	C	A	A	C	A	T	C	A	T	-	In	C	A	C	T	A	C	A	G	G	ATA	A	G	T	G	T	C	T	A	G	C	G	T	G	A	A	C	ATATACTT	T	T	C	C	G
HM73	18	T	G	T	5	A	C	A	A	C	A	T	C	A	T	-	-	C	A	C	T	A	C	A	G	G	ATA	A	G	T	G	T	C	T	A	G	C	G	T	G	A	A	C	ATATACTT	T	T	C	C	G
HM74	17	T	G	T	5	A	C	A	A	C	A	T	C	A	T	-	In	C	C	C	T	A	C	A	G	G	ATA	A	G	T	G	T	C	T	A	G	C	G	T	G	A	A	C	ATATACTT	T	T	C	C	G
HM75	11	G	A	T	6	G	T	G	G	T	C	G	T	A	C	-	-	Del	A	T	C	A	T	A	A	A	Del	G	A	C	A	C	G	T	G	G	T	A	A	G	G	A	A	ATATACTT	T	G	C	C	G
HM76	11	G	A	T	6	G	T	G	G	T	C	G	T	A	C	-	-	Del	A	T	C	A	T	A	A	A	Del	G	A	C	A	C	G	T	G	G	T	A	A	G	G	A	A	ATATACTT	T	G	C	C	G
YD01	17	T	G	T	5	A	C	A	A	C	A	T	C	A	T	-	-	C	A	C	T	A	C	A	G	G	ATA	A	G	T	G	T	C	T	A	G	C	G	T	G	A	A	C	ATATACTT	T	T	C	C	G
YD02	18	T	G	T	5	A	C	A	A	C	A	T	C	A	T	-	-	C	A	C	T	A	C	A	G	G	ATA	A	G	T	G	T	C	T	A	G	C	G	T	G	A	A	C	ATATACTT	T	T	C	C	G
YD03	16	T	G	T	5	A	C	A	A	C	A	T	C	A	T	-	In	C	A	C	T	A	C	A	G	G	Del	A	G	T	G	T	C	T	A	G	C	G	T	G	A	A	C	ATATACTT	T	T	C	C	G
YD04	18	T	G	T	5	A	C	A	A	C	A	T	C	A	T	-	-	C	A	C	T	A	C	A	G	G	ATA	A	G	T	G	T	C	T	A	G	C	G	T	G	A	A	C	ATATACTT	T	T	C	C	G
YD05	10	T	Del	Del	5	A	C	G	G	T	C	G	T	Del	C	-	-	Del	A	C	C	G	C	A	A	A	Del	G	A	C	G	C	G	C	A	G	C	G	T	G	A	A	C	ATATACTT	T	T	C	C	G
YD06	17	T	G	T	5	A	C	A	A	C	A	T	C	A	T	-	-	Del	A	C	C	G	C	A	G	G	ATA	A	G	T	G	T	C	T	A	G	C	G	T	G	A	A	C	ATATACTT	T	T	C	C	G
YD07	18	T	G	T	5	A	C	A	A	C	A	T	C	A	T	-	-	C	A	C	T	A	C	A	G	G	ATA	A	G	T	G	T	C	T	A	G	C	G	T	G	A	A	C	ATATACTT	T	T	C	C	G
YD08	10	G	Del	Del	5	A	C	G	G	T	C	G	T	Del	C	-	-	Del	A	T	C	G	C	A	A	A	Del	G	A	C	G	C	G	T	A	G	C	G	T	G	A	A	C	ATATACTT	T	T	C	C	G
YD09	17	T	G	T	5	A	C	A	A	C	A	T	C	A	T	-	-	Del	A	C	C	G	C	A	G	G	ATA	A	G	T	G	T	C	T	A	G	C	G	T	G	A	A	C	ATATACTT	T	T	C	C	G
YD10	18	T	G	T	5	A	C	A	A	C	A	T	C	A	T	-	-	C	A	C	T	A	C	A	G	G	ATA	A	G	T	G	T	C	T	A	G	C	G	T	G	A	A	C	ATATACTT	T	T	C	C	G
YD11	18	T	G	T	5	A	C	A	A	C	A	T	C	A	T	-	-	C	A	C	T	A	C	A	G	G	ATA	A	G	T	G	T	C	T	A	G	C	G	T	G	A	A	C	ATATACTT	T	T	C	C	G
YD12	17	T	G	T	5	A	C	A	A	C	A	T	C	A	T	-	-	C	A	C	T	A	C	A	G	G	ATA	A	G	T	G	T	C	T	A	G	C	G	T	G	A	A	C	ATATACTT	T	T	C	C	G
YD13	18	T	G	T	5	A	C	A	A	C	A	T	C	A	T	-	-	C	A	C	T	A	C	A	G	G	ATA	A	G	T	G	T	C	T	A	G	C	G	T	G	A	A	C	ATATACTT	T	T	C	C	G
YD15	19	T	G	T	5	A	C	A	A	C	A	T	C	A	T	-	-	C	A	C	C	G	C	A	G	G	ATA	A	G	T	G	T	C	T	A	G	C	G	T	G	A	A	C	ATATACTT	T	T	C	C	G
YD16	17	T	G	T	5	A	C	A	A	C	A	T	C	A	T	-	-	C	A	C	T	A	C	A	G	G	ATA	A	G	T	G	T	C	T	A	G	C	G	T	G	A	A	C	ATATACTT	T	T	C	C	G
YD17	17	T	G	T	5	A	C	A	A	C	A	T	C	A	T	-	-	C	A	C	T	A	C	A	G	G	ATA	A	G	T	G	T	C	T	A	G	C	G	T	G	A	A	C	ATATACTT	T	T	C	C	G
YD18	10	T	Del	Del	5	A	C	G	G	T	C	G	T	Del	C	-	-	C	A	C	C	G	C	A	A	A	Del	G	A	C	G	C	G	C	A	G	C	G	T	G	A	A	C	ATATACTT	T	T	C	C	G
YD19	17	T	G	T	5	A	C	A	A	C	A	T	C	A	T	-	-	C	A	C	T	A	C	A	G	G	ATA	A	G	T	G	T	C	T	A	G	C	G	T	G	A	A	C	ATATACTT	T	T	A	T	A
YD20	17	T	G	T	5	A	C	A	A	C	A	T	C	A	T	-	-	C	C	C	T	A	C	A	G	G	ATA	A	G	T	G	T	C	T	A	G	C	G	T	G	A	A	C	ATATACTT	T	T	C	C	G
YD21	18	T	G	T	5	A	C	A	A	C	A	T	C	A	T	-	In	C	A	C	T	A	C	A	G	G	ATA	A	G	T	G	T	C	T	A	G	C	G	T	G	A	A	C	ATATACTT	T	T	C	C	G
YD22	18	T	G	T	5	A	C	A	A	C	A	T	C	A	T	-	-	C	A	C	T	A	C	A	G	G	ATA	A	G	T	G	T	C	T	A	G	C	G	T	G	A	A	C	ATATACTT	T	T	C	C	G
YD23	17	T	G	T	5	A	C	A	A	C	A	T	C	A	T	-	-	C	C	C	T	A	C	A	G	G	ATA	A	G	T	G	T	C	T	A	G	C	G	T	G	A	A	C	ATATACTT	T	T	C	C	G
YD24	17	T	G	T	5	A	C	A	A	C	A	T	C	A	T	-	-	C	C	C	T	A	C	A	G	G	ATA	A	G	T	G	T	C	T	A	G	C	G	T	G	A	A	C	ATATACTT	T	T	C	C	G
YD25	17	T	G	T	5	A	C	A	A	C	A	T	C	A	T	-	-	C	C	C	T	A	C	A	G	G	ATA	A	G	T	G	T	C	T	A	G	C	G	T	G	A	A	C	ATATACTT	T	T	C	C	G
YD26	11	G	A	T	6	G	T	G	G	T	C	G	T	A	C	-	-	Del	A	T	C	A	T	A	G	A	ATA	G	A	T	A	C	G	T	A	G	T	G	T	G	A	A	C	ATATACTT	T	T	A	T	A
YD27	11	G	A	T	6	G	T	G	G	T	C	G	T	A	C	-	-	Del	A	T	C	A	T	A	A	A	Del	G	A	C	A	C	G	T	G	G	T	A	T	G	A	A	C	ATATACTT	T	T	C	C	G
YD29	10	G	Del	Del	5	A	C	G	G	T	C	G	T	Del	C	-	-	C	A	C	C	G	C	A	A	A	ATA	G	A	C	G	C	G	C	A	G	C	G	T	G	A	A	C	ATATACTT	T	T	C	C	G
YD30	11	G	A	T	6	G	T	G	G	T	C	G	T	A	C	-	-	Del	A	T	C	A	T	A	A	A	Del	G	A	C	A	C	G	T	G	G	T	A	T	G	A	A	C	ATATACTT	T	T	C	C	G
YD31	18	T	G	T	5	A	C	A	A	C	A	T	C	A	T	-	-	C	C	C	T	A	C	A	G	G	ATA	A	G	T	G	T	C	T	A	G	C	G	T	G	A	A	C	ATATACTT	T	T	C	C	G
YD32	17	T	G	T	5	A	C	A	A	C	A	T	C	A	T	-	In	Del	A	C	C	G	C	A	G	G	ATA	A	G	T	G	T	C	T	A	G	C	G	T	G	A	A	C	ATATACTT	T	T	A	T	A
YD33	11	G	A	T	6	G	T	G	G	T	C	G	T	A	C	-	-	Del	A	T	C	A	C	A	A	A	Del	G	A	C	A	C	G	T	G	G	T	A	T	G	A	A	C	ATATACTT	T	T	A	T	A
YD34	17	T	G	T	5	A	C	A	A	C	A	T	C	A	T	-	-	C	A	C	T	A	C	A	G	G	ATA	A	G	T	G	T	C	T	A	G	C	G	T	G	A	A	C	ATATACTT	T	T	C	C	G
YD35	17	G	G	T	5	A	C	A	A	C	A	T	C	A	T	-	-	C	C	C	T	A	C	A	G	G	ATA	A	G	T	G	T	C	T	A	G	C	G	T	G	A	A	C	ATATACTT	T	T	A	T	A
YD36	11	G	A	T	6	G	T	G	G	T	C	G	T	A	C	-	-	Del	A	T	C	A	C	A	A	A	Del	G	A	C	A	C	G	T	G	G	T	A	T	G	A	A	C	ATATACTT	T	T	C	C	G
YD37	18	T	G	T	5	A	C	A	A	C	A	T	C	A	T	-	-	C	C	C	T	A	C	A	G	G	ATA	A	G	T	G	T	C	T	A	G	C	G	T	G	A	A	C	ATATACTT	T	T	C	C	G
YD38	17	T	G	T	5	A	C	A	A	C	A	T	C	A	T	-	-	C	A	C	T	A	C	A	G	G	ATA	A	G	T	G	T	C	T	A	G	C	G	T	G	A	A	C	ATATACTT	T	T	C	C	G
YD39	17	T	G	T	5	A	C	A	A	C	A	T	C	A	T	-	In	Del	A	C	T	A	C	A	G	G	ATA	A	G	T	G	T	C	T	A	G	C	G	T	G	A	A	C	ATATACTT	T	T	C	C	G
YD40	18	T	G	T	5	A	C	A	A	C	A	T	C	A	T	-	In	Del	A	C	C	G	C	A	G	G	ATA	A	G	T	G	T	C	T	A	G	C	G	T	G	A	A	C	ATATACTT	T	T	C	C	G
YD41	18	T	G	T	5	A	C	A	A	C	A	T	C	A	T	-	In	Del	A	C	C	G	C	A	G	G	ATA	A	G	T	G	T	C	T	A	G	C	G	T	G	A	A	C	ATATACTT	T	T	C	C	G
YD42	17	T	G	T	5	A	C	A	A	C	A	T	C	A	T	-	In	C	A	C	T	A	C	A	G	G	ATA	A	G	T	G	T	C	T	A	G	C	G	T	G	A	A	C	ATATACTT	T	T	C	C	G
YD43	18	T	G	T	5	A	C	A	A	C	A	T	C	A	T	-	-	C	A	C	T	A	C	A	G	G	ATA	A	G	T	G	T	C	T	A	G	C	G	T	G	A	A	C	ATATACTT	T	T	C	C	G
YD44	17	T	G	T	5	A	C	A	A	C	A	T	C	A	T	-	-	C	C	C	T	A	C	A	G	G	ATA	A	G	T	G	T	C	T	A	G	C	G	T	G	A	A	C	ATATACTT	T	T	C	C	G
YD45	11	T	Del	Del	5	A	C	G	G	T	C	G	T	Del	C	-	-	Del	A	C	C	G	C	A	A	A	Del	G	A	C	G	C	G	C	A	G	C	G	T	G	A	A	C	ATATACTT	T	T	C	C	G
YD46	11	T	Del	Del	5	A	C	G	G	T	C	G	T	Del	C	-	-	Del	A	C	C	G	C	A	A	A	Del	G	A	C	G	C	G	C	A	G	C	G	T	G	A	A	C	ATATACTT	T	T	C	C	G
YD47	17	G	G	T	5	A	C	A	A	C	A	T	C	A	T	-	-	C	C	C	T	A	C	A	G	G	ATA	A	G	T	G	T	C	T	A	G	C	G	T	G	A	A	C	ATATACTT	T	T	C	C	G
YD48	21	T	G	T	5	A	C	A	A	C	A	T	C	A	T	-	-	C	A	C	T	A	C	A	G	G	ATA	A	G	T	G	T	C	T	A	G	C	G	T	G	A	A	C	ATATACTT	T	T	C	C	G
YD49	17	G	G	T	5	A	C	A	A	C	A	T	C	A	T	-	-	C	C	C	T	A	C	A	G	G	ATA	A	G	T	G	T	C	T	A	G	C	G	T	G	A	A	C	ATATACTT	T	T	C	C	G
YD50	12	G	A	T	6	G	T	G	G	T	C	G	T	A	C	-	-	Del	A	T	C	A	T	A	A	A	Del	G	A	C	A	C	G	T	G	G	T	A	T	G	A	A	C	ATATACTT	T	T	C	C	G
YD51	17	T	G	T	5	A	C	A	A	C	A	T	C	A	T	-	In	Del	A	C	C	G	C	A	G	G	ATA	A	G	T	G	T	C	T	A	G	C	G	T	G	A	A	C	ATATACTT	T	T	C	C	G
YD52	17	T	G	T	5	A	C	A	A	C	A	T	C	A	T	-	-	C	C	C	T	A	C	A	G	G	ATA	A	G	T	G	T	C	T	A	G	C	G	T	G	A	A	C	ATATACTT	T	T	C	C	G
YD53	17	T	G	T	5	A	C	A	A	C	A	T	C	A	T	-	-	C	C	C	T	A	C	A	G	G	ATA	A	G	T	G	T	C	T	A	G	C	G	T	G	A	A	C	ATATACTT	T	T	C	C	G
YD54	18	T	G	T	5	A	C	A	A	C	A	T	C	A	T	-	-	C	A	C	T	A	C	A	G	G	ATA	A	G	T	G	T	C	T	A	G	C	G	T	G	A	A	C	ATATACTT	T	T	C	C	G
[truncated: 35 more columns]
