# Supplementary material for: Effect of Allelic Variations in Wx and SSIIa on Rice Cooking and Eating Quality
Source: Int J Mol Sci. 2026 Mar 11;27(6):2588. doi: 10.3390/ijms27062588 (PMC13027240; doi:10.3390/ijms27062588)
Supplement: Supplementary file 1 [file ijms-27-02588-s001.zip › ijms-4148791-Supplementary Table S2.xlsx]

## Sheet: gxe result
Table S2. The ANOVA talbe for all the traits
Traits	Source of variance	DF	Sum of squares	Mean squares	F-values	P>F
AAC	Model	151	35543.4	235.387	2381.29	<.0001
	Error	152	15.025	0.09885
	Geno	75	34633.7	461.783	4671.61	<.0001
	en	1	9.8424	9.8424	99.57	<.0001
	Geno*en	75	899.89	11.9985	121.38	<.0001
PV	Model	151	1.32102e+06	8748.5	73.13	<.0001
	Error	152	18182.5	119.621
	Geno	75	983466	13112.9	109.62	<.0001
	en	1	3638.81	3638.81	30.42	<.0001
	Geno*en	75	333920	4452.26	37.22	<.0001
HPV	Model	151	923436	6115.47	177.62	<.0001
	Error	152	5233.41	34.4303
	Geno	75	819451	10926	317.34	<.0001
	en	1	8881.6	8881.6	257.96	<.0001
	Geno*en	75	95103.1	1268.04	36.83	<.0001
BD	Model	151	451407	2989.45	42.95	<.0001
	Error	152	10578.7	69.5969
	Geno	75	305035	4067.13	58.44	<.0001
	en	1	23890.8	23890.8	343.27	<.0001
	Geno*en	75	122482	1633.09	23.47	<.0001
CPV	Model	151	3.33978e+06	22117.7	343.06	<.0001
	Error	152	9799.79	64.472
	Geno	75	3.12107e+06	41614.2	645.46	<.0001
	en	1	16954.2	16954.2	262.97	<.0001
	Geno*en	75	201758	2690.1	41.72	<.0001
SB	Model	151	1.48257e+06	9818.37	239.35	<.0001
	Error	152	6235.3	41.022
	Geno	75	1.30285e+06	17371.3	423.47	<.0001
	en	1	36302	36302	884.95	<.0001
	Geno*en	75	143427	1912.36	46.62	<.0001
To	Model	151	6705.68	44.4085	543.57	<.0001
	Error	152	12.4181	0.081698
	Geno	75	5240.43	69.8724	855.25	<.0001
	en	1	832.73	832.73	10192.8	<.0001
	Geno*en	75	632.52	8.4336	103.23	<.0001
Tc	Model	151	4319.38	28.6051	83.03	<.0001
	Error	152	52.366	0.344513
	Geno	75	2644.72	35.263	102.36	<.0001
	en	1	1061.04	1061.04	3079.82	<.0001
	Geno*en	75	613.613	8.18151	23.75	<.0001
Tp	Model	151	4505.89	29.8403	310.63	<.0001
	Error	151	14.5054	0.096063
	Geno	75	3291.1	43.8813	456.8	<.0001
	en	1	756.03	756.03	7870.18	<.0001
	Geno*en	75	458.76	6.11681	63.68	<.0001
ΔHg	Model	151	863.865	5.72096	23.44	<.0001
	Error	152	37.0954	0.244049
	Geno	75	466.13	6.21507	25.47	<.0001
	en	1	22.1022	22.1022	90.56	<.0001
	Geno*en	75	375.633	5.00844	20.52	<.0001
HD	Model	143	16561.5	115.814	215.86	<.0001
	Error	144	77.261	0.53653
	Geno	75	13505.2	180.07	335.62	<.0001
	en	1	146.178	146.178	272.45	<.0001
	Geno*en	67	2910.06	43.4337	80.95	<.0001
GUM	Model	143	4549.08	31.8118	31.71	<.0001
	Error	144	144.452	1.00314
	Geno	75	2985.38	39.8051	39.68	<.0001
	en	1	39.7112	39.7112	39.59	<.0001
	Geno*en	67	1523.99	22.7461	22.68	<.0001
COH	Model	143	12.8971	0.0901896	7.84	<.0001
	Error	144	1.6556	0.0114972
	Geno	75	8.27919	0.110389	9.6	<.0001
	en	1	0.0585298	0.0585298	5.09	0.0256
	Geno*en	67	4.5594	0.0680507	5.92	<.0001
